# Supplementary material for: The Yellow Gorgonian Eunicella cavolini: Demography and Disturbance Levels across the Mediterranean Sea
Source: PLoS One. 2015 May 5;10(5):e0126253. doi: 10.1371/journal.pone.0126253 (PMC4420262; doi:10.1371/journal.pone.0126253)
Supplement: S2 File — (XLS) [file pone.0126253.s002.xls]

## Sheet: Summary data
Height (cm)
All data height
		N	Mean		95% Confidence Interval for Mean		5% Trimmed Mean	Median	Variance	Std. Deviation	Minimum	Maximum	Range	Interquartile Range	Skewness		Kurtosis
					Lower Bound	Upper Bound
			Statistic	Std. Error	Statistic	Statistic	Statistic	Statistic	Statistic	Statistic	Statistic	Statistic	Statistic	Statistic	Statistic	Std. Error	Statistic	Std. Error
Height (cm)	All data	3122	15.5653	0.159239	15.2531	15.8775	14.983	14	79.1645	8.89744	0.5	62	61.5	11	1.00981	0.0438178	1.13974	0.0876076
Site
	Region	Locality	Site	N	Mean		95% Confidence Interval for Mean		5% Trimmed Mean	Median	Variance	Std. Deviation	Minimum	Maximum	Range	Interquartile Range	Skewness		Kurtosis
							Lower Bound	Upper Bound
					Statistic	Std. Error	Statistic	Statistic	Statistic	Statistic	Statistic	Statistic	Statistic	Statistic	Statistic	Statistic	Statistic	Std. Error	Statistic	Std. Error
Height (cm)	N Aegean	Pelio	Ag.Vasso	95	23.6632	1.2393	21.2025	26.1238	23.3509	23	145.907	12.0792	2	62	60	20	0.376735	0.247464	-0.254015	0.49017
	N Aegean	Chalkidiki	Ambelos	114	25.0658	0.858361	23.3652	26.7664	24.9103	25	83.9934	9.16479	5	50	45	12	0.213977	0.226473	0.0307438	0.449262
	CE Adriatic	Kornati	Balun	345	10.9217	0.270742	10.3892	11.4543	10.7504	11	25.2889	5.02881	1	28	27	7	0.395874	0.131308	0.0828571	0.261872
	NW Mediterranean	Marseille	Castelvieille	76	18.2829	1.05703	16.1772	20.3886	17.8991	18	84.9156	9.21496	3	45	42	13.75	0.499844	0.275637	-0.045888	0.544804
	NW Mediterranean	Scandola	Gargallu	245	15.1163	0.365418	14.3966	15.8361	14.9955	15	32.7149	5.71969	2	33	31	8	0.294285	0.155545	-0.0182932	0.309865
	NW Mediterranean	Scandola	Imbuttu	280	13.7607	0.318013	13.1347	14.3867	13.7222	14	28.3171	5.32138	1.5	28.5	27	7.875	0.0664032	0.145609	-0.466135	0.290209
	NW Mediterranean	Marseille	Jarre	217	12.2097	0.489973	11.2439	13.1754	11.8582	11	52.0959	7.21775	1	38	37	11.25	0.689094	0.165148	0.204575	0.328833
	N Aegean	Lesvos	Kalloni	127	16.7126	0.985752	14.7618	18.6634	16.2021	16	123.407	11.1089	1	46	45	17	0.492869	0.214848	-0.452372	0.426534
	N Aegean	Pelio	Lefteris	113	17.1327	0.968042	15.2147	19.0508	16.3235	15	105.893	10.2904	4	53	49	13.5	1.12795	0.227447	1.08727	0.451165
	CE Adriatic	Kornati	Mana	198	10.154	0.329565	9.50411	10.804	9.95006	10	21.5053	4.63738	1.5	43	41.5	6	1.89234	0.172778	11.6712	0.343885
	N Aegean	Chalkidiki	Nemesis	105	13.8124	0.667066	12.4896	15.1352	13.5958	13	46.7226	6.8354	2	34	32	10.25	0.439367	0.235724	-0.441383	0.467312
	CE Adriatic	Kornati	Obrucan	360	15.2958	0.435767	14.4389	16.1528	14.9969	14	68.3614	8.2681	2	45	43	13	0.446124	0.128566	-0.272727	0.256434
	NW Mediterranean	Scandola	Palazzinu	270	12.3296	0.363223	11.6145	13.0448	12.072	12	35.6214	5.96837	0.5	37	36.5	8	0.682014	0.148252	0.733039	0.29544
	N Aegean	Lesvos	Palios	108	23.8565	1.02179	21.8309	25.8821	23.8138	22	112.757	10.6187	3	48	45	16	0.0747269	0.232515	-0.876633	0.461055
	CE Adriatic	Pag	Paški most	89	19.4719	1.06386	17.3577	21.5861	18.8995	16	100.729	10.0364	3	50	47	14	0.849987	0.25541	0.176934	0.505611
	NW Mediterranean	Marseille	Pharillons	49	14.2041	1.11231	11.9676	16.4405	13.7948	12	60.6241	7.78615	2	35	33	9.5	1.01755	0.339828	0.726544	0.668065
	CE Adriatic	Rogoznica	Planka	102	17.402	1.00187	15.4145	19.3894	16.6645	15	102.381	10.1184	4	50	46	15	1.07605	0.239069	0.662225	0.47383
	CE Adriatic	Rogoznica	Smokvica	126	20.6667	0.750957	19.1804	22.1529	20.2928	20	71.056	8.42947	5	50	45	10	0.717903	0.215679	0.792458	0.428161
	N Aegean	Chalkidiki	Spilia	103	23.1699	1.07656	21.0345	25.3053	22.9035	23	119.375	10.9259	3	51	48	17	0.209747	0.237938	-0.55711	0.471627
Locality
	Region	Locality	N	Mean		95% Confidence Interval for Mean		5% Trimmed Mean	Median	Variance	Std. Deviation	Minimum	Maximum	Range	Interquartile Range	Skewness		Kurtosis
						Lower Bound	Upper Bound
				Statistic	Std. Error	Statistic	Statistic	Statistic	Statistic	Statistic	Statistic	Statistic	Statistic	Statistic	Statistic	Statistic	Std. Error	Statistic	Std. Error
Height (cm)	N Aegean	Chalkidiki	322	20.7898	0.576112	19.6563	21.9232	20.4379	20	106.874	10.338	2	51	49	15.25	0.401712	0.135875	-0.324321	0.270927
	CE Adriatic	Kornati	903	12.4972	0.227729	12.0503	12.9442	12.0797	12	46.8301	6.84325	1	45	44	9	0.981839	0.0813789	1.32638	0.162579
	N Aegean	Lesvos	235	19.9957	0.74588	18.5262	21.4652	19.7719	19	130.739	11.4341	1	48	47	18	0.234987	0.15878	-0.780469	0.316256
	NW Mediterranean	Marseille	342	13.845	0.440358	12.9789	14.7112	13.4024	12.5	66.319	8.14365	1	45	44	10.125	0.789459	0.131877	0.462065	0.263002
	CE Adriatic	Pag	89	19.4719	1.06386	17.3577	21.5861	18.8995	16	100.729	10.0364	3	50	47	14	0.849987	0.25541	0.176934	0.505611
	N Aegean	Pelio	208	20.1154	0.803193	18.5319	21.6989	19.5118	18	134.185	11.5838	2	62	60	17	0.745055	0.168634	0.0629908	0.335711
	CE Adriatic	Rogoznica	228	19.2061	0.618882	17.9867	20.4256	18.6667	18	87.3274	9.34491	4	50	46	13	0.795208	0.161168	0.459229	0.320974
	NW Mediterranean	Scandola	795	13.6925	0.204757	13.2905	14.0944	13.5554	13	33.3307	5.77327	0.5	37	36.5	7.5	0.337114	0.0867111	0.0273004	0.173206
Region
	Region	N	Mean		95% Confidence Interval for Mean		5% Trimmed Mean	Median	Variance	Std. Deviation	Minimum	Maximum	Range	Interquartile Range	Skewness		Kurtosis
					Lower Bound	Upper Bound
			Statistic	Std. Error	Statistic	Statistic	Statistic	Statistic	Statistic	Statistic	Statistic	Statistic	Statistic	Statistic	Statistic	Std. Error	Statistic	Std. Error
Height (cm)	CE Adriatic	1220	14.2598	0.234427	13.7999	14.7198	13.6954	12	67.0465	8.18819	1	50	49	10	1.11921	0.0700427	1.56726	0.139971
	N Aegean	765	20.3625	0.398425	19.5803	21.1446	19.9914	20	121.438	11.0199	1	62	61	16.5	0.441525	0.0883885	-0.351063	0.176548
	NW Mediterranean	1137	13.7383	0.194942	13.3559	14.1208	13.4783	13	43.2085	6.57332	0.5	45	44.5	9	0.619447	0.0725477	0.715442	0.144969
Number of colonies per height class
	Jarre	Castelvieille	Pharillons	Imbuttu	Palazzinu	Gargallu	Mana	Balun	Obrucan	Paski most	Smokvica	Planka	Lefteris	Ag.Vasso	Ambelos	Nemesis	Spilia	Kalloni	Palios
>0-10	102	17	14	73	114	53	109	168	113	12	15	32	35	14	5	43	14	44	14
>10-20	85	27	27	178	128	149	86	163	148	41	54	39	41	28	35	43	32	37	31
>20-30	26	25	4	29	26	42	2	14	84	22	42	20	24	25	47	18	27	30	30
>30-40	4	5	4	0	2	1	0	0	13	10	13	8	7	20	23	1	24	12	28
>40	0	2	0	0	0	0	1	0	2	4	2	3	6	8	4	0	6	4	5
Total	217	76	49	280	270	245	198	345	360	89	126	102	113	95	114	105	103	127	108
Density per m2
All data density
		N	Mean		95% Confidence Interval for Mean		5% Trimmed Mean	Median	Variance	Std. Deviation	Minimum	Maximum	Range	Interquartile Range	Skewness		Kurtosis
					Lower Bound	Upper Bound
			Statistic	Std. Error	Statistic	Statistic	Statistic	Statistic	Statistic	Statistic	Statistic	Statistic	Statistic	Statistic	Statistic	Std. Error	Statistic	Std. Error
Density per m2	All data	853	3.7374	0.124789	3.49247	3.98233	3.36831	3	13.2831	3.64459	0	29	29	4	1.83022	0.083722	5.48849	0.16725
Site
	Region	Locality	Site	N	Mean		95% Confidence Interval for Mean		5% Trimmed Mean	Median	Variance	Std. Deviation	Minimum	Maximum	Range	Interquartile Range	Skewness		Kurtosis
							Lower Bound	Upper Bound
					Statistic	Std. Error	Statistic	Statistic	Statistic	Statistic	Statistic	Statistic	Statistic	Statistic	Statistic	Statistic	Statistic	Std. Error	Statistic	Std. Error
Density per m2	N Aegean	Pelio	Ag.Vasso	49	7.83673	0.848842	6.13002	9.54345	7.63719	8	35.3061	5.9419	0	20	20	8	0.271493	0.339828	-0.968512	0.668065
	N Aegean	Chalkidiki	Ambelos	105	4.45714	0.391538	3.68071	5.23358	4.20106	4	16.0967	4.01207	0	16	16	8	0.699115	0.235724	-0.0200502	0.467312
	CE Adriatic	Kornati	Balun	81	17.4321	1.50277	14.4415	20.4227	16.2661	16	182.923	13.5249	0	72	72	16	1.46308	0.267302	3.64397	0.528675
	NW Mediterranean	Marseille	Castelvieille	24	12.8333	1.92586	8.84939	16.8173	11.5926	12	89.0145	9.43475	4	48	44	8	2.35236	0.472261	7.85616	0.917777
	NW Mediterranean	Scandola	Gargallu	35	28.3429	2.33855	23.5904	33.0954	27.8095	24	191.408	13.835	4	64	60	16	0.705942	0.397694	0.084177	0.777794
	NW Mediterranean	Scandola	Imbuttu	38	29.4737	2.09271	25.2335	33.7139	29.2982	32	166.418	12.9003	4	60	56	16	0.0516642	0.382818	-0.142927	0.7497
	NW Mediterranean	Marseille	Jarre	14	62	7.77429	45.2047	78.7953	61.5556	68	846.154	29.0887	16	116	100	48	-0.0756057	0.59738	-0.538912	1.15405
	N Aegean	Lesvos	Kalloni	25	23.52	3.84583	15.5826	31.4574	22.4	20	369.76	19.2291	0	72	72	30	0.544928	0.463684	-0.0287376	0.901721
	N Aegean	Pelio	Lefteris	44	10.3636	1.22909	7.88494	12.8423	9.9798	8	66.4693	8.15287	0	28	28	12	0.345988	0.357484	-0.751275	0.701676
	CE Adriatic	Kornati	Mana	67	12.2388	1.45085	9.34209	15.1355	11.3333	8	141.033	11.8757	0	48	48	16	1.06812	0.292836	0.315565	0.577996
	N Aegean	Chalkidiki	Nemesis	37	11.3514	1.36462	8.58377	14.1189	10.9369	12	68.9009	8.30066	0	32	32	12	0.386361	0.387589	-0.223547	0.758719
	CE Adriatic	Kornati	Obrucan	94	15.4468	1.29423	12.8767	18.0169	14.7518	12	157.454	12.5481	0	48	48	20	0.615306	0.248736	-0.486591	0.492645
	NW Mediterranean	Scandola	Palazzinu	36	30.7778	2.03349	26.6496	34.906	30.963	32	148.863	12.201	4	56	52	19	-0.332025	0.392544	-0.461382	0.768076
	N Aegean	Lesvos	Palios	72	6	0.627986	4.74783	7.25217	5.46914	4	28.3944	5.32864	0	28	28	4	1.43392	0.282898	3.57755	0.558831
	CE Adriatic	Pag	Paški most	30	12.9333	2.30688	8.21524	17.6514	11.7778	8	159.651	12.6353	0	52	52	16	1.40198	0.426892	1.90486	0.832746
	NW Mediterranean	Marseille	Pharillons	19	10.3158	1.71176	6.71951	13.9121	9.68421	8	55.6725	7.4614	4	28	24	8	1.44006	0.523767	1.65952	1.01427
	CE Adriatic	Rogoznica	Planka	22	18.9091	2.7999	13.0864	24.7318	18.7879	18	172.468	13.1327	0	40	40	21	0.0438894	0.490962	-1.24018	0.95278
	CE Adriatic	Rogoznica	Smokvica	30	17.0667	1.66017	13.6712	20.4621	16.8148	16	82.6851	9.09313	0	40	40	12	0.552046	0.426892	0.202622	0.832746
	N Aegean	Chalkidiki	Spilia	31	13.2903	0.89706	11.4583	15.1224	13.1326	12	24.9462	4.99462	0	28	28	4	0.543481	0.420536	3.00954	0.820803
Locality
	Region	Locality	N	Mean		95% Confidence Interval for Mean		5% Trimmed Mean	Median	Variance	Std. Deviation	Minimum	Maximum	Range	Interquartile Range	Skewness		Kurtosis
						Lower Bound	Upper Bound
				Statistic	Std. Error	Statistic	Statistic	Statistic	Statistic	Statistic	Statistic	Statistic	Statistic	Statistic	Statistic	Statistic	Std. Error	Statistic	Std. Error
Density per m2	N Aegean	Chalkidiki	173	7.51445	0.500813	6.52592	8.50298	7.00706	8	43.3908	6.58717	0	32	32	8	0.931389	0.184643	0.888546	0.367255
	CE Adriatic	Kornati	242	15.2231	0.82382	13.6003	16.8459	14.27	12	164.24	12.8156	0	72	72	20	1.05389	0.156495	1.49514	0.311741
	N Aegean	Lesvos	97	10.5155	1.3346	7.8663	13.1646	8.82016	8	172.773	13.1443	0	72	72	8	2.19083	0.244975	5.51412	0.48533
	NW Mediterranean	Marseille	57	24.0702	3.57587	16.9068	31.2335	21.0097	12	728.852	26.9973	4	116	112	20	1.74215	0.316327	2.19222	0.623134
	CE Adriatic	Pag	30	12.9333	2.30688	8.21524	17.6514	11.7778	8	159.651	12.6353	0	52	52	16	1.40198	0.426892	1.90486	0.832746
	N Aegean	Pelio	93	9.03226	0.741234	7.5601	10.5044	8.68578	8	51.0968	7.1482	0	28	28	12	0.476761	0.250029	-0.436834	0.495159
	CE Adriatic	Rogoznica	52	17.8462	1.51199	14.8107	20.8816	17.6068	16	118.878	10.9031	0	40	40	15	0.300286	0.330414	-0.643394	0.650093
	NW Mediterranean	Scandola	109	29.5413	1.2359	27.0915	31.991	29.368	32	166.491	12.9032	4	64	60	16	0.169353	0.231475	-0.335279	0.459025
Region
	Region	N	Mean		95% Confidence Interval for Mean		5% Trimmed Mean	Median	Variance	Std. Deviation	Minimum	Maximum	Range	Interquartile Range	Skewness		Kurtosis
					Lower Bound	Upper Bound
			Statistic	Std. Error	Statistic	Statistic	Statistic	Statistic	Statistic	Statistic	Statistic	Statistic	Statistic	Statistic	Statistic	Std. Error	Statistic	Std. Error
Density per m2	CE Adriatic	324	15.4321	0.696552	14.0617	16.8024	14.5679	12	157.2	12.5379	0	72	72	20	0.96488	0.135458	1.17057	0.270102
	N Aegean	363	8.70523	0.472389	7.77626	9.63421	7.66575	8	81.004	9.00022	0	72	72	8	2.27473	0.128038	9.21541	0.255387
	NW Mediterranean	166	27.6627	1.47904	24.7424	30.5829	25.9946	24	363.134	19.0561	4	116	112	24	1.37447	0.188429	3.05764	0.374702
Injuries (%)
All data injuries
		N	Mean		95% Confidence Interval for Mean		5% Trimmed Mean	Median	Variance	Std. Deviation	Minimum	Maximum	Range	Interquartile Range	Skewness		Kurtosis
					Lower Bound	Upper Bound
			Statistic	Std. Error	Statistic	Statistic	Statistic	Statistic	Statistic	Statistic	Statistic	Statistic	Statistic	Statistic	Statistic	Std. Error	Statistic	Std. Error
Extent of Injury	All data	3045	9.07258	0.393438	8.30115	9.84401	5.079	0	471.347	21.7105	0	100	100	5	2.96391	0.0443678	8.24787	0.0887066
Site
	Region	Locality	Site	N	Mean		95% Confidence Interval for Mean		5% Trimmed Mean	Median	Variance	Std. Deviation	Minimum	Maximum	Range	Interquartile Range	Skewness		Kurtosis
							Lower Bound	Upper Bound
					Statistic	Std. Error	Statistic	Statistic	Statistic	Statistic	Statistic	Statistic	Statistic	Statistic	Statistic	Statistic	Statistic	Std. Error	Statistic	Std. Error
Extent of Injury (%)	N Aegean	Pelio	Ag.Vasso	96	6.63542	1.65905	3.34179	9.92904	3.55324	0	264.234	16.2553	0	100	100	9	3.72832	0.24621	15.5038	0.487732
	N Aegean	Chalkidiki	Ambelos	117	18.547	2.30011	13.9913	23.1027	15.3229	10	618.991	24.8795	0	100	100	20	1.97	0.223623	3.27864	0.443695
	CE Adriatic	Kornati	Balun	353	5.51841	0.981439	3.58819	7.44864	1.70601	0	340.017	18.4396	0	100	100	0	4.15729	0.129824	17.0265	0.25893
	NW Mediterranean	Marseille	Castelvieille	77	9.54545	2.55356	4.45959	14.6313	5.45094	0	502.093	22.4074	0	100	100	7.5	2.97287	0.273908	8.3799	0.54146
	NW Mediterranean	Scandola	Gargallu	248	3.30645	0.904265	1.5254	5.0875	0.456989	0	202.788	14.2404	0	100	100	0	5.30322	0.154613	29.946	0.308021
	NW Mediterranean	Scandola	Imbuttu	280	3.125	0.617012	1.91041	4.33959	1.13095	0	106.597	10.3246	0	80	80	0	4.04443	0.145609	18.5801	0.290209
	NW Mediterranean	Marseille	Jarre	75	6.73333	1.2166	4.3092	9.15747	5.33333	5	111.009	10.5361	0	80	80	9	4.8184	0.2774	31.6739	0.548211
	N Aegean	Lesvos	Kalloni	147	38.3197	3.22324	31.9495	44.69	37.0219	20	1527.22	39.0796	0	100	100	80	0.488343	0.200009	-1.39261	0.397452
	N Aegean	Pelio	Lefteris	114	8.48246	1.50031	5.51007	11.4548	6.15984	0	256.606	16.0189	0	100	100	10	2.79205	0.226473	9.97722	0.449262
	CE Adriatic	Kornati	Mana	205	7.99512	1.44817	5.13982	10.8504	3.91057	0	429.926	20.7347	0	100	100	5	3.60793	0.169846	12.7585	0.338102
	N Aegean	Chalkidiki	Nemesis	105	4.04762	1.17921	1.70919	6.38604	2.10317	0	146.007	12.0833	0	95	95	0	5.05615	0.235724	32.4014	0.467312
	CE Adriatic	Kornati	Obrucan	362	5.67403	0.828573	4.0446	7.30347	2.67035	0	248.525	15.7647	0	100	100	2.25	3.90137	0.128213	16.3136	0.255734
	NW Mediterranean	Scandola	Palazzinu	277	7.97834	1.30384	5.41161	10.5451	3.96711	0	470.898	21.7002	0	100	100	0	3.06148	0.146387	8.81422	0.291749
	N Aegean	Lesvos	Palios	108	2.4537	0.797776	0.872207	4.0352	1.03909	0	68.7362	8.29073	0	70	70	0	5.80078	0.232515	42.2065	0.461055
	CE Adriatic	Pag	Paški most	97	25.7732	3.65893	18.5103	33.0361	23.0813	5	1298.61	36.0363	0	100	100	55	1.09807	0.244975	-0.434827	0.48533
	NW Mediterranean	Marseille	Pharillons	49	0.816327	0.266741	0.280007	1.35265	0.629252	0	3.48639	1.86719	0	5	5	0	1.88017	0.339828	1.59866	0.668065
	CE Adriatic	Rogoznica	Planka	104	13.2981	2.37727	8.58333	18.0128	9.52991	0	587.745	24.2435	0	100	100	13.75	2.19979	0.236823	4.51201	0.469455
	CE Adriatic	Rogoznica	Smokvica	128	16.4688	2.32609	11.8658	21.0717	13.125	5	692.566	26.3166	0	100	100	20	1.92455	0.214026	2.63562	0.424925
	N Aegean	Chalkidiki	Spilia	103	6.91262	1.54248	3.85313	9.97212	4.47141	0	245.061	15.6544	0	90	90	0	2.83662	0.237938	8.98362	0.471627
Locality
	Region	Locality	N	Mean		95% Confidence Interval for Mean		5% Trimmed Mean	Median	Variance	Std. Deviation	Minimum	Maximum	Range	Interquartile Range	Skewness		Kurtosis
						Lower Bound	Upper Bound
				Statistic	Std. Error	Statistic	Statistic	Statistic	Statistic	Statistic	Statistic	Statistic	Statistic	Statistic	Statistic	Statistic	Std. Error	Statistic	Std. Error
Extent of Injury (%)	N Aegean	Chalkidiki	325	10.1754	1.09051	8.03002	12.3208	6.90427	0	386.491	19.6594	0	100	100	10	2.7703	0.135252	8.07727	0.269693
	CE Adriatic	Kornati	920	6.13152	0.593715	4.96633	7.29672	2.55556	0	324.297	18.0083	0	100	100	2	3.96912	0.080626	15.9774	0.161078
	N Aegean	Lesvos	255	23.1294	2.1892	18.8181	27.4407	20.1438	0	1222.11	34.9587	0	100	100	50	1.28268	0.152501	0.0651268	0.303845
	NW Mediterranean	Marseille	201	6.36816	1.10222	4.19469	8.54163	3.4743	0	244.194	15.6267	0	100	100	7	4.29651	0.171503	20.0549	0.34137
	CE Adriatic	Pag	97	25.7732	3.65893	18.5103	33.0361	23.0813	5	1298.61	36.0363	0	100	100	55	1.09807	0.244975	-0.434827	0.48533
	N Aegean	Pelio	210	7.6381	1.11205	5.44583	9.83036	4.96825	0	259.696	16.1151	0	100	100	10	3.18774	0.16784	12.0383	0.334146
	CE Adriatic	Rogoznica	232	15.0474	1.66781	11.7614	18.3335	11.4847	2	645.327	25.4033	0	100	100	20	2.02671	0.15979	3.2739	0.318253
	NW Mediterranean	Scandola	805	4.85093	0.574926	3.7224	5.97947	1.70462	0	266.085	16.3121	0	100	100	0	4.13577	0.0861729	18.0142	0.172134
Region
	Region	N	Mean		95% Confidence Interval for Mean		5% Trimmed Mean	Median	Variance	Std. Deviation	Minimum	Maximum	Range	Interquartile Range	Skewness		Kurtosis
					Lower Bound	Upper Bound
			Statistic	Std. Error	Statistic	Statistic	Statistic	Statistic	Statistic	Statistic	Statistic	Statistic	Statistic	Statistic	Statistic	Std. Error	Statistic	Std. Error
Extent of Injury (%)	CE Adriatic	1249	9.31305	0.628123	8.08076	10.5453	5.24998	0	492.779	22.1986	0	100	100	5	2.93607	0.0692267	7.93252	0.138343
	N Aegean	790	13.6823	0.917183	11.8819	15.4827	9.79747	0	664.567	25.7792	0	100	100	10	2.22507	0.0869841	4.02346	0.17375
	NW Mediterranean	1006	5.15408	0.510167	4.15296	6.15519	2.03556	0	261.832	16.1812	0	100	100	0	4.14798	0.0771135	18.2233	0.154075
Number of colonies per extent and type of injury
Region	Locality	Site	N colonies for which extent of injury was assessed		<10% injured surface	10-99% injured surface	100% injured surface	Injury type A	Injury type B	Injury type C	N colonies with ≥10% injuries for which Type of injury was assessed
NW Mediterranean	Marseille	Jarre	75		64	11	0	8	2	7	11
NW Mediterranean	Marseille	Castelvieille	77		58	18	1	0	1	18	19
NW Mediterranean	Marseille	Pharillons	49		49	0	0	0	0	0	0
NW Mediterranean	Scandola	Imbuttu	280		250	30	0	0	0	30	30
NW Mediterranean	Scandola	Palazzinu	277		230	40	7	0	0	47	47
NW Mediterranean	Scandola	Gargallu	248		228	17	3	0	0	20	20
CE Adriatic	Kornati	Mana	205		161	37	7	3	18	24	44
CE Adriatic	Kornati	Balun	353		316	29	8	1	4	33	37
CE Adriatic	Kornati	Obrucan	362		299	60	3	1	12	50	63
CE Adriatic	Pag	Paški most	97		53	36	8	1	10	36	44
CE Adriatic	Rogoznica	Smokvica	128		75	51	2	0	2	49	51
CE Adriatic	Rogoznica	Planka	104		69	33	2	0	0	35	35
N Aegean	Pelio	Lefteris	114		74	39	1	0	30	7	37
N Aegean	Pelio	Ag.Vasso	96		74	21	1	0	17	3	20
N Aegean	Chalkidiki	Ambelos	117		39	75	3	54	14	7	75
N Aegean	Chalkidiki	Nemesis	105		90	15	0	0	15	0	15
N Aegean	Chalkidiki	Spilia	103		81	22	0	0	20	2	22
N Aegean	Lesvos	Kalloni	147		50	77	20	18	85	73	97
N Aegean	Lesvos	Palios	108		97	11	0	1	10	1	11
